# Supplementary material for: Breast milk delivery of an engineered dimeric IgA protects neonates against rotavirus
Source: Mucosal Immunol. 2025 Apr;18(2):441–52. doi: 10.1016/j.mucimm.2025.01.002 (PMC11982437; doi:10.1016/j.mucimm.2025.01.002)
Supplement: Supplementary Data 2 [file mmc2.xlsx]

## Sheet: Sheet1
	RV infected cell binding
Figure 2D	Min %	Max %	AUC
dIgA 7D9	0	20.092	24.15
dIgA mAb41 (fractions 1-10)	0	3.39	1.043
dIgA mAb41 (fractions 11-28)	0	7.7215	5.751
dIgA mAb41 (fractions 29-39)	0.016	9.451	7.324
dIgA mAb41 (fractions 40-46)	0.0315	4.1655	2.122
dIgA mAb41 (fractions 47-52)	0	0.158	0.0283
dIgA mAb41 (fractions 53-59)	0	0	0.005569
IgA isotype control	0.0415	0.018	0.01889
	RV neutralization
Figure 2E	IC50 (µg/mL)	IC90 (µg/mL)	AUC
dIgA 7D9	N/A	N/A	41.24
dIgA mAb41 (fractions 1-10)	1.216	2.334	74.81
dIgA mAb41 (fractions 11-28)	0.201	0.456	142.5
dIgA mAb41 (fractions 29-39)	<0.04	0.061	205.8
dIgA mAb41 (fractions 40-46)	N/A	N/A	23.33
dIgA mAb41 (fractions 47-52)	0.439	1.016	119.8
dIgA mAb41 (fractions 53-59)	3.132	3.132	48.77
IgA isotype control	N/A	N/A	11.39
	RV infected cell binding
Figure 4C	Min %	Max %	AUC
dIgA 7D9	0.599	43.271	71.91
f-mAb41 dIgA	0.2595	28.5225	31.89
mAb41 mIgA	0.13	20.8025	24.81
mAb41 IgG	0.03	18.81	19.67
	RV neutralization
Figure 4D	IC50 (µg/mL)	IC90 (µg/mL)	AUC
dIgA 7D9	N/A	N/A	11.22
f-mAb41 dIgA	0.00390871	0.00712034	193.4
mAb41 mIgA	0.00985636	0.0447515	136.3
mAb41 IgG	0.00571665	0.0330814	155.3
Figure 5C
Trial	Dam treatment	Route	Pup treatment	Route	Diarrhea	Total	%
RV13	5 mg/kg dIgA	IV	10^6 FFU RV Wa	Oral gavage	0	3	0
RV15	5 mg/kg dIgA	IV	10^6 FFU RV Wa	Oral gavage	1	6	0.166667
RV17	5 mg/kg dIgA	IV	10^6 FFU RV Wa	Oral gavage	0	5	0
RV11	Saline	IV	10^6 FFU RV Wa	Oral gavage	5	6	0.833333
RV15	Saline	IV	10^6 FFU RV Wa	Oral gavage	5	6	0.833333
RV17	Saline	IV	10^6 FFU RV Wa	Oral gavage	5	5	1
Figure 6C
Trial	Dam treatment	Route	Pup treatment	Route	Diarrhea	Total	%
RV23	5 mg/kg dIgA	IV	10^6 FFU RV Wa	Oral gavage	1	3	0.333333
RV23	5 mg/kg dIgA	IV	10^6 FFU RV Wa	Oral gavage	0	3	0
RV23	Saline	IV	10^6 FFU RV Wa	Oral gavage	2	3	0.666667
RV24	5 mg/kg IgG	IV	10^6 FFU RV Wa	Oral gavage	2	4	0.5
RV24	5 mg/kg IgG	IV	10^6 FFU RV Wa	Oral gavage	3	4	0.75
RV24	5 mg/kg IgG	IV	10^6 FFU RV Wa	Oral gavage	1	3	0.333333
RV24	5 mg/kg dIgA	IV	10^6 FFU RV Wa	Oral gavage	1	4	0.25
RV24	Saline	IV	10^6 FFU RV Wa	Oral gavage	4	4	1
RV24	Saline	IV	10^6 FFU RV Wa	Oral gavage	3	4	0.75
